# Supplementary material for: The sulfur assimilation pathway mitigates redox stress from acidic pH in Salmonella Typhi H58
Source: mBio. 2025 May 27;16(7):e00467-25. doi: 10.1128/mbio.00467-25 (PMC12239559; doi:10.1128/mbio.00467-25)
Supplement: Table S1 — RNA-seq data. [file mbio.00467-25-s0002.xlsx]

## Sheet: ac_WTvsct_WT.DEG
Gene_id	readcount_ac_WT	readcount_ct_WT	log2.Fold_change.	pvalue	qvalue	RGDSymbol
Novel00006	61.223148520515	150.659839424194	-1.2991	1.4721e-12	7.6344e-12	-//-
Novel00007	6.76590051035341	230.515282830022	-5.0904	3.2827e-59	4.5151e-58	-//-
Novel00008	25.9084482957435	754.33032910182	-4.8637	1.2307e-187	5.1531e-186	-//-
Novel00010	1.32017570933725	67.596429855722	-5.6781	1.1237e-18	7.3545e-18	-//-
Novel00015	1111.58794726196	432.731721296715	1.3611	3.2052e-53	3.9166e-52	-//-
Novel00018	83.9961795065825	31.0485296455944	1.4358	9.5268e-06	3.1285e-05	-//-
STY0012	6322.98155987076	930.310187166886	2.7648	0	0	dnaK
STY0013	407.93429418521	133.245165969838	1.6143	3.514e-27	2.7791e-26	dnaJ
STY0076	680.220534236018	4.35366836358888	7.2876	3.3635e-146	1.0297e-144	carA
STY0077	1611.93454110078	9.50932826783886	7.4052	0	0	carB
STY0078	37.4599857524445	9.85303892812219	1.9267	0.00016244	0.00046575	caiF
STY0101	23.268096877069	52.5877310233498	-1.1764	9.0506e-05	0.00026758	kefC
STY0163	993.927287167282	481.882345717232	1.0445	2.2523e-29	1.8534e-28	guaC
STY0174	209.412871893621	75.5017750422387	1.4718	8.9485e-13	4.6748e-12	pdhR
STY0175	921.647667081068	389.53874832111	1.2424	8.8425e-38	8.6812e-37	aceE
STY0187	258.919460993768	14.6649881720888	4.1421	9.5575e-53	1.153e-51	speD
STY0188	389.451834254489	27.2677123824777	3.8362	2.3021e-74	3.7668e-73	speE
STY0210	36.4698539704415	85.8130948507386	-1.2345	2.4177e-07	9.2896e-07	yadB
STY0230	41.9155787714577	87.3025077119664	-1.0585	2.6211e-06	9.0786e-06	dgt
STY0239	5698.53844935424	2088.72968254181	1.448	1.5093e-296	1.6528e-294	rpsB
STY0240	2380.11178197139	813.333992450459	1.5491	3.8936e-140	1.1086e-138	tsf
STY0241	775.438207271967	238.649768456727	1.7001	1.7736e-54	2.2051e-53	pyrH
STY0274	62.0482583388508	25.6637293011555	1.2737	0.00064627	0.0017053	abc
STY0281	1308.29412795321	374.759189928927	1.8037	1.5505e-99	3.2459e-98	mltD
STY0357	80.0356523785708	31.5068105259721	1.345	4.6049e-05	0.00014067	yafK
STY0362	224.594892551	91.4270356353664	1.2966	4.1163e-11	1.9931e-10	gpt
STY0387	89.6069262712658	318.619782082649	-1.8302	2.2956e-37	2.2307e-36	STY0387
STY0392	100.9934417643	417.150171363871	-2.0463	7.4728e-55	9.3727e-54	STY0392
STY0393	52.3119624824885	163.377133854677	-1.643	1.0774e-17	6.8316e-17	STY0393
STY0399	62.3783022661851	220.891384342088	-1.8242	2.537e-26	1.9899e-25	prpR
STY0413	19.8026356400587	59.4619442290165	-1.5863	4.298e-07	1.6038e-06	STY0413
STY0422	125.91175827804	257.210144112027	-1.0305	2.3731e-15	1.396e-14	yaiA
STY0443	142.083910717422	59.347374008922	1.2595	3.2476e-07	1.2263e-06	tgt
STY0460	62.8733681571865	148.712145682588	-1.242	8.7622e-12	4.4311e-11	STY0460
STY0474	494.240781183133	229.369580629077	1.1075	3.9249e-17	2.4506e-16	STY0474
STY0487	104.788946928644	50.0671861812721	1.0655	0.00019358	0.0005473	yajG
STY0489	3247.3022010423	1247.44055638831	1.3803	6.7786e-156	2.1931e-154	tig
STY0492	1687.51460046034	693.149831571387	1.2837	6.8052e-72	1.0946e-70	lon
STY0509	1076.27324703719	3173.36595617591	-1.56	6.5017e-293	6.1704e-291	STY0509
STY0531	2117.06677188595	309.683304915282	2.7732	9.81149999999999e-289	8.4651e-287	htpG
STY0532	999.538033931965	325.150284628032	1.6202	1.7013e-64	2.4714e-63	adk
STY0550	374.929901451779	111.820534812177	1.7454	2.4446e-28	1.983e-27	ybbN
STY0605	133.007702715728	50.8691777219332	1.3866	6.6394e-08	2.6587e-07	STY0605
STY0622	106.274144601649	49.6089053008943	1.0991	0.00010788	0.00031666	STY0622
STY0644	35.3147002247714	75.2726346020498	-1.0919	8.3892e-06	2.7677e-05	cstA
STY0684	41.0904689531219	105.748313147172	-1.3638	9.3336e-10	4.2315e-09	ybeF
STY0687	157.430953338467	56.2539780663721	1.4847	4.2846e-10	1.9739e-09	ybeD
STY0708	63.2034120845208	134.963719271255	-1.0945	2.2978e-09	1.019e-08	gltK
STY0709	121.456165259027	246.325973203055	-1.0201	1.3869e-14	7.9289e-14	gltJ
STY0710	937.15973166578	2014.60275014071	-1.1041	1.9211e-119	4.4467e-118	ybeJ
STY0716	340.935376936345	168.761934199116	1.0145	1.6e-10	7.4801e-10	miaB
STY0722	577.906916762381	235.098091633799	1.2976	3.1411e-26	2.4569e-25	nagB
STY0725	276.24676717882	42.5055516550388	2.7002	4.1013e-38	4.0545e-37	ybfM
STY0739	96.3728267816193	6.64507276547776	3.8583	9.4523e-20	6.4383e-19	speF
STY0749	36.4698539704415	89.8230525540442	-1.3004	4.5565e-08	1.8349e-07	phrB
STY0786	609.921177713809	212.298617835005	1.5225	3.4092e-36	3.2354e-35	cydA
STY0795	1247.89608925104	461.374276320326	1.4355	2.5344e-65	3.7194e-64	pal
STY0814	39.4402493164503	151.920111845233	-1.9456	6.0405e-20	4.1342e-19	modA
STY0815	8.41612014702497	42.5055516550388	-2.3364	8.625e-08	3.4059e-07	modB
STY0816	32.0142609514283	148.139294582116	-2.2102	2.967e-22	2.1495e-21	modC
STY0819	212.38326723963	70.4606853580831	1.5918	1.3674e-14	7.8336e-14	ybhC
STY0825	146.044437845433	304.98592589141	-1.0623	1.3231e-18	8.6202e-18	ybhB
STY0833	28.3837777507509	68.1692809561942	-1.2641	2.9365e-06	1.0122e-05	slrP
STY0846	21.2878333130632	47.7757817793832	-1.1663	0.0002074	0.00058581	ybhN
STY0847	13.696822984374	37.3498917507888	-1.4473	0.00015691	0.00045126	ybhO
STY0848	12.3766472750367	37.1207513105999	-1.5846	6.5639e-05	0.00019651	ybhP
STY0852	44.2258862627979	126.027242103889	-1.5108	9.5622e-13	4.9862e-12	ybhF
STY0853	32.5093268424298	65.7633063342109	-1.0164	7.2704e-05	0.00021675	STY0853
STY0854	28.2187557870837	61.9824890710943	-1.1352	3.3264e-05	0.00010385	ybiH
STY0865	32.6743488060969	91.8853165157442	-1.4917	1.4982e-09	6.7491e-09	STY0865
STY0880	9.07620800169359	27.0385719422888	-1.5749	0.00069014	0.0018077	STY0880
STY0891	102.313617473637	41.5889898942832	1.2987	8.1575e-06	2.6975e-05	yliG
STY0894	45.5460619721351	117.5490458169	-1.3679	1.0094e-10	4.7898e-10	yliI
STY0929	24.9183165137406	52.358590583161	-1.0712	0.00024446	0.00068275	STY0929
STY0931	78.0553888145649	290.779218599699	-1.8974	1.1403e-35	1.061e-34	poxB
STY0943	550.348248829966	1337.26360894235	-1.2809	5.7302e-97	1.1737e-95	clpA
STY0981	7819.0706824772	2008.87423913598	1.9606	0	0	rpsA
STY1002	56.6025335378346	22.6849035786999	1.3191	0.00076202	0.0019777	ompF
STY1076	66.8338952851983	202.445578906883	-1.5989	6.9494e-21	4.8975e-20	STY1076
STY1079	452.325202411675	80.6574349464886	2.4875	1.6495e-55	2.125e-54	pyrD
STY1083	258.754439030101	78.5951709847887	1.7191	1.3181e-19	8.8717e-19	STY1083
STY1102	125.91175827804	44.7969560569276	1.4909	2.0957e-08	8.6475e-08	STY1102
STY1103	59.0778629928419	20.0497885165277	1.559	6.623e-05	0.00019787	STY1103
STY1112	155.780733701795	418.983294885382	-1.4274	4.0191e-36	3.8017e-35	STY1112
STY1117	1.65021963667156	70.1169746977998	-5.409	2.6835e-19	1.7935e-18	pipB
STY1120	7.09594443768772	432.502580856526	-5.9296	5.4646e-110	1.2348e-108	sigE
STY1121	16.9972622577171	1477.03927745757	-6.4413	0	0	sigD
STY1124	98.3530903456251	3.09339594254999	4.9907	5.5576e-23	4.0887e-22	STY1124
STY1126	97.0329146362879	43.8803942961721	1.1449	0.0001171	0.00034159	pipD
STY1154	45.5460619721351	177.469270926294	-1.9622	3.0368e-23	2.2457e-22	STY1154
STY1155	294.23416121854	930.653897827169	-1.6613	3.5187e-94	7.1051e-93	wrbA
STY1160	395.887690837508	151.347260744761	1.3872	1.145e-20	8.0098e-20	putP
STY1162	319.647543623282	1361.43792538228	-2.0906	5.216e-179	2.0343e-177	phoH
STY1166	2263.93631954972	1069.74214502182	1.0816	2.4762e-69	3.8108e-68	STY1166
STY1167	3660.18715413753	970.066053539658	1.9158	4.3427e-302	5.3757e-300	STY1167
STY1168	1640.64836277887	459.197442138532	1.8371	6.0516e-128	1.5114e-126	STY1168
STY1169	1097.39605838659	362.385606158727	1.5985	4.3078e-69	6.5941e-68	STY1169
STY1170	1236.17952983067	578.694181697037	1.095	1.4494e-39	1.453e-38	STY1170
STY1183	4.45559301901322	44.6823858368332	-3.326	1.1372e-10	5.3516e-10	STY1183
STY1184	25.7434263320764	79.1680220852609	-1.6207	3.3811e-09	1.481e-08	STY1184
STY1185	51.4868526641527	166.699670237416	-1.695	1.1457e-18	7.4814e-18	STY1185
STY1201	132.842680752061	29.9028274446499	2.1514	1.3006e-14	7.4656e-14	pyrC
STY1210	21.6178772403975	200.383314945183	-3.2125	2.2388e-41	2.3263e-40	flgN
STY1211	38.6151394981146	242.774296380127	-2.6524	2.3665e-42	2.4771e-41	flgM
STY1212	44.5559301901322	365.937282981654	-3.0379	7.1047e-71	1.1364e-69	flgA
STY1213	43.0707325171278	436.97081944021	-3.3428	9.4547e-91	1.8565e-89	flgB
STY1214	5.61074676468331	81.1157158268664	-3.8537	7.2609e-20	4.9575e-19	flgC
STY1215	20.7927674220617	288.831524858094	-3.7961	7.3762e-66	1.0881e-64	flgD
STY1216	56.4375115741674	638.728977026526	-3.5005	3.9904e-136	1.1139e-134	flgE
STY1217	26.5685361504122	266.948612820055	-3.3288	5.4427e-56	7.1082e-55	flgF
STY1218	35.8097661157729	308.07932183396	-3.1049	5.0961e-61	7.1474e-60	flgG
STY1219	11.8815813840353	133.588876630122	-3.491	7.8464e-30	6.513e-29	flgH
STY1220	18.8125038580558	183.885203251583	-3.289	8.8327e-39	8.7929e-38	flgI
STY1221	13.8618449480411	149.51413722325	-3.4311	8.3328e-33	7.3224e-32	flgJ
STY1222	75.0849934685561	1185.8017779775	-3.9812	1.5723e-271	1.2435e-269	flgK
STY1223	50.661742845817	735.655383226426	-3.8601	2.2171e-166	7.9902e-165	flgL
STY1229	1212.74641098993	498.265887190737	1.2833	3.8741e-52	4.5959e-51	STY1229
STY1230	799.366392003705	208.288660131699	1.9403	1.0459e-68	1.5924e-67	rpmF
STY1233	250.998406737745	119.6113097786	1.0693	7.0617e-09	3.0143e-08	fabD
STY1242	5169.97309972834	2293.1229551903	1.1728	7.7261e-183	3.188e-181	ptsG
STY1247	27.2286240050808	57.5142504874109	-1.0788	0.00011215	0.00032816	STY1247
STY1251	155.615711738128	44.5678156167388	1.8039	2.8294e-13	1.5142e-12	ndh
STY1255	5.11568087368184	32.5379425068221	-2.6691	5.5059e-07	2.0306e-06	STY1255
STY1262	209.082827966287	50.5254670616498	2.049	1.0451e-20	7.3286e-20	potD
STY1265	31.8492389877612	9.16561760755553	1.797	0.00099013	0.0025215	potB
STY1272	158.256063156803	56.4831185065609	1.4864	3.7089e-10	1.7114e-09	purB
STY1275	9.40625192902791	27.8405634829499	-1.5655	0.00060238	0.0015984	STY1275
STY1282	88.1217285982614	193.852812399799	-1.1374	1.9996e-13	1.0812e-12	chaB
STY1284	39.4402493164503	100.134372362544	-1.3442	3.6379e-09	1.591e-08	STY1284
STY1287	52.80702837349	2.63511506217221	4.3248	2.6407e-12	1.3547e-11	narK
STY1288	65.1836756485267	6.07222166500554	3.4242	1.1235e-12	5.848e-12	narG
STY1291a	132.347614861059	2.29140440188888	5.852	3.0325e-31	2.5773e-30	STY1291a
STY1292	36.3048320067744	72.9812302001609	-1.0074	3.2674e-05	0.00010211	STY1292
STY1314	12.2116253113696	32.6525127269166	-1.4189	0.00048395	0.0012986	tonB
STY1319	99.1782001639609	40.7869983536221	1.2819	1.4303e-05	4.6328e-05	STY1319
STY1323	357.43757330306	145.847890180227	1.2932	9.9019e-17	6.1554e-16	STY1323
STY1337	474.768189470409	166.585100017322	1.511	3.4229e-28	2.7452e-27	cysB
STY1339	326.083400206301	1879.98274152973	-2.5274	5.8011e-301	6.8819e-299	acnA
STY1344	88.1217285982614	21.0809204973777	2.0636	1.133e-09	5.1204e-09	pyrF
STY1345	25.5784043684092	4.9265194640611	2.3763	0.00029273	0.00080603	STY1345
STY1350	342.255552645682	152.722103385894	1.1642	1.9232e-13	1.0469e-12	rnb
STY1351	85.3163552159198	4.00995770330554	4.4112	3.8179e-19	2.5338e-18	STY1351
STY1352	1062.41140208915	503.536117315082	1.0772	3.4544e-33	3.0543e-32	fabI
STY1371	126.406824169042	55.7956971859943	1.1798	5.9737e-06	1.9939e-05	pspA
STY1376	81.5208500515752	38.953874832111	1.0654	0.0010126	0.002574	STY1376
STY1401	66.503851357864	26.2365804016277	1.3419	0.00021013	0.00059176	STY1401
STY1408	30.3640413147568	191.103127117533	-2.6539	1.0115e-33	9.0843e-33	STY1408
STY1412	103.798815146641	44.5678156167388	1.2197	2.2799e-05	7.2365e-05	STY1412
STY1460	72.2796200862144	32.4233722867277	1.1566	0.00078587	0.0020304	STY1460
STY1470	19.3075697490573	181.593798849694	-3.2335	7.6602e-38	7.5465e-37	srfC
STY1471	26.8985800777465	288.373243977716	-3.4223	1.5384e-61	2.1791e-60	srfB
STY1472	24.258228659072	187.322309854416	-2.949	2.9225e-36	2.7828e-35	srfA
STY1476	315.356972567936	787.784833369398	-1.3208	3.513e-60	4.879e-59	STY1476
STY1477	232.020880916022	580.183594558265	-1.3223	7.5389e-45	8.1304e-44	STY1477
STY1479	39.110205389116	80.5428647263942	-1.0422	7.9811e-06	2.6422e-05	STY1479
STY1481	52.9720503371572	11.9153028898222	2.1524	1.1297e-06	4.0356e-06	ansP
STY1482	268.490734886463	126.600093204361	1.0846	1.2498e-09	5.6392e-09	STY1482
STY1486	27.5586679324151	68.0547107360998	-1.3042	1.8563e-06	6.5006e-06	narW
STY1487	138.618449480411	305.787917432071	-1.1414	2.2031e-20	1.5225e-19	narY
STY1488	406.614118475873	911.176960411114	-1.1641	6.3554e-59	8.6994e-58	narZ
STY1490	21.4528552767303	47.202930678911	-1.1377	0.00028694	0.00079162	STY1490
STY1497	234.001144480028	863.859459512109	-1.8843	1.2534e-101	2.6832e-100	osmC
STY1502	38.4501175344474	79.7408731857331	-1.0523	7.7289e-06	2.5677e-05	STY1502
STY1532	35.4797221884386	10.1967495884055	1.7989	0.00050343	0.0013458	STY1532
STY1545	88.7818164529301	208.746941012077	-1.2334	8.2955e-16	4.9619e-15	STY1545
STY1547	29.538931496421	63.0136210519443	-1.093	4.5212e-05	0.00013826	STY1547
STY1578	13.3667790570397	31.2776700857832	-1.2265	0.0019084	0.0046984	STY1578
STY1589	266.840515249792	130.610050907666	1.0307	8.8907e-09	3.7724e-08	pntA
STY1661	106.76921049265	43.1929729756054	1.3056	4.6593e-06	1.5736e-05	STY1661
STY1668	36.6348759341087	9.96760914821664	1.8779	0.00025571	0.00071096	ydgQ
STY1670	1600.21798168041	628.53222743812	1.3482	1.4594e-74	2.4018e-73	STY1670
STY1674	136.473163952738	54.7645652051443	1.3173	1.7853e-07	6.9157e-07	pdxH
STY1682	125.416692387039	280.467898791199	-1.1611	3.167e-19	2.1117e-18	sodC
STY1689	1529.4235592672	687.421320566665	1.1537	1.2765e-53	1.5665e-52	ydhD
STY1694	41.2554909167891	11.4570220094444	1.8484	0.00012682	0.00036918	ydhC
STY1731	32.5093268424298	98.7595297214108	-1.6031	5.4483e-11	2.6291e-10	STY1731
STY1748	157.926019229469	394.350697565077	-1.3202	5.6921e-31	4.7947e-30	ynhG
STY1750	25.7434263320764	71.8355279992165	-1.4805	1.0439e-07	4.1051e-07	STY1750
STY1751	26.2384922230778	69.5441235973276	-1.4062	4.125e-07	1.5433e-06	STY1751
STY1752	13.5318010207068	38.2664535115443	-1.4997	9.0737e-05	0.00026799	STY1752
STY1753	36.6348759341087	80.5428647263942	-1.1365	2.1976e-06	7.6678e-06	STY1753
STY1754	14.8519767300441	37.8081726311666	-1.348	0.00028124	0.00077775	STY1754
STY1755	50.9917867731513	10.9987411290666	2.2129	1.1138e-06	3.984e-06	STY1755
STY1768	32.3443048787626	68.8567022767609	-1.0901	2.0789e-05	6.658e-05	btuD
STY1773	94.3925632176134	41.1307090139054	1.1985	7.1375e-05	0.00021301	pheS
STY1775	2273.17754951508	624.522269734815	1.8639	1.5065e-180	6.0413e-179	rplT
STY1776	346.051057810027	86.156805511022	2.0059	3.1641e-32	2.7299e-31	rpmI
STY1777	2828.31143529139	1037.3187727351	1.4471	7.9991e-148	2.4755e-146	infC
STY1783	5.77576872835047	124.308688802472	-4.4278	1.5594e-31	1.3292e-30	STY1783
STY1785	103.30374925564	333.284770254738	-1.6899	1.4243e-35	1.3166e-34	pfkB
STY1786	8.58114211069213	24.9763079805888	-1.5413	0.0012929	0.0032605	STY1786
STY1791	1380.24370411209	35.9750491096555	5.2618	4.9457e-304	6.7053e-302	STY1791
STY1793	418.495699859908	1325.80658693291	-1.6636	1.365e-133	3.5985e-132	katE
STY1808	18.6474818943887	92.6873080564053	-2.3134	3.7108e-15	2.1605e-14	astB
STY1809	71.1244663405443	344.856362484277	-2.2776	3.7284e-51	4.3327e-50	astD
STY1810	100.663397836965	432.158870196243	-2.102	1.8848e-58	2.5676e-57	astA
STY1811	307.270896348245	1083.03229055278	-1.8175	1.0922e-121	2.57e-120	astC
STY1814	42.4106446624592	280.467898791199	-2.7253	7.0906e-50	8.1733e-49	STY1814
STY1856	26.5685361504122	81.2302860469609	-1.6123	2.3864e-09	1.055e-08	STY1856
STY1860	88.4517725255958	190.988556897438	-1.1105	7.0694e-13	3.7136e-12	STY1860
STY1865	80.5307182695722	25.549159081061	1.6563	9.5227e-07	3.445e-06	STY1865
STY1871	504.30712096683	42.7346920952277	3.5608	3.351e-90	6.4904e-89	STY1871
STY1893	3.46546123701028	158.679754830805	-5.5169	1.2465e-41	1.2999e-40	STY1893
STY1897	451.830136520674	173.001032342611	1.385	2.6707e-23	1.9802e-22	kdsA
STY1898	102.313617473637	49.3797648607054	1.051	0.00028111	0.00077775	STY1898
STY1905	462.721586122706	220.318533241616	1.0706	3.5355e-15	2.0627e-14	ipk
STY1906	982.210727746914	283.905005394033	1.7906	2.3858e-74	3.8816e-73	prsA
STY1907	84.8212893249183	36.4333299900332	1.2192	0.00012963	0.00037659	STY1907
STY1924	92.4122996536075	213.21517959576	-1.2062	1.0967e-15	6.5323e-15	treA
STY1925	57.2626213925032	157.304912189672	-1.4579	6.4924e-15	3.7343e-14	STY1925
STY1926	8.74616407435928	130.610050907666	-3.9005	3.3671e-31	2.8532e-30	STY1926
STY1930	190.9304119629	383.581096876199	-1.0065	1.7535e-21	1.2544e-20	dadX
STY1933	267.335581140793	624.751410175004	-1.2246	1.077e-43	1.1527e-42	STY1933
STY1948	78.7154766692335	173.803023883272	-1.1427	2.9461e-12	1.5086e-11	fadD
STY1959	927.423435809418	450.604675631449	1.0414	2.3122e-27	1.8338e-26	manX
STY1963	82.6760037972453	28.4134145834221	1.5409	2.9774e-06	1.025e-05	STY1963
STY1971	6.27083461935194	49.0360542004221	-2.9671	1.1154e-10	5.2664e-10	STY1971
STY1987	0	34.4856362484277	-5.7072	2.9624e-10	1.3692e-09	sopE2
STY2004	501.666769548155	1027.58030402707	-1.0344	9.364e-57	1.24e-55	yjcS
STY2083	42.9057105534606	117.319905376711	-1.4512	1.9329e-11	9.4885e-11	STY2083
STY2100	44.2258862627979	11.6861624496333	1.9201	4.3716e-05	0.00013412	znuC
STY2121	1.15515374567009	16.3835414735055	-3.8261	4.2816e-05	0.00013179	flhE
STY2122	30.8591072057582	271.531421623833	-3.1374	1.9409e-54	2.4026e-53	flhA
STY2123	15.0169986937112	122.590135501055	-3.0292	7.8605e-25	6.0161e-24	flhB
STY2124	18.977525821723	389.882458981393	-4.3607	1.5532e-94	3.1587e-93	cheZ
STY2125	7.9210542560235	169.678495959872	-4.421	2.1526e-42	2.2616e-41	cheY
STY2126	10.3963837110308	304.642215231127	-4.873	5.6242e-77	9.7048e-76	cheB
STY2127	8.74616407435928	224.099350504733	-4.6793	1.69e-56	2.2277e-55	cheR
STY2128	53.3020942644915	822.957890938392	-3.9486	3.0567e-188	1.3389e-186	tar
STY2129	14.8519767300441	351.959716130132	-4.5667	5.3321e-87	1.0054e-85	cheW
STY2130	66.503851357864	1075.12694536626	-4.0149	1.7746e-247	1.203e-245	cheA
STY2131	23.5981408044033	357.802797354949	-3.9224	1.1878e-82	2.1541e-81	motB
STY2132	27.8887118597494	424.368095229821	-3.9276	9.61e-98	1.9971e-96	motA
STY2133	43.8958423354636	271.416851403738	-2.6284	9.5427e-47	1.0531e-45	flhC
STY2134	93.2374094719433	388.163905679977	-2.0577	1.7766e-51	2.0816e-50	flhD
STY2137	145.219328027098	397.444093507627	-1.4525	4.2867e-35	3.9243e-34	otsA
STY2138	104.788946928644	253.543897069005	-1.2747	1.2207e-19	8.2361e-19	otsB
STY2141	107.92436423832	225.359622925772	-1.0622	3.8217e-14	2.1589e-13	yecI
STY2142	6.93092247402056	83.9799713292275	-3.5989	1.0041e-19	6.823e-19	STY2142
STY2143	974.949761345559	154.326086467216	2.6593	1.399e-127	3.4636e-126	ftnA
STY2157	165.186985630823	41.7035601143777	1.9859	5.3542e-16	3.2297e-15	yecF
STY2158	58.5827971018405	431.586019095771	-2.8811	1.2977e-79	2.2808e-78	sdiA
STY2163	37.9550516434459	530.80382969756	-3.8058	1.2625e-119	2.9462e-118	fliZ
STY2164	95.2176730359492	1335.77419608112	-3.8103	3.4808e-298	3.9641e-296	fliA
STY2166	14.8519767300441	164.866546715905	-3.4726	2.7137e-36	2.5927e-35	fliB
STY2167	1515.72673628283	37991.4849833177	-4.6476	0	0	fliC
STY2168	197.696312473253	2337.69077080704	-3.5637	0	0	fliD
STY2169	17.3273061850514	169.220215079494	-3.2878	8.1643e-36	7.6463e-35	fliS
STY2170	16.3371744030485	226.161614466433	-3.7911	6.3589e-52	7.5123e-51	fliT
STY2175	0	16.2689712534111	-4.3014	2.6534e-05	8.3475e-05	STY2175
STY2176	31.0241291694254	322.286029125671	-3.3769	6.4464e-68	9.6599e-67	fliE
STY2177	76.075125250559	795.461038115725	-3.3863	3.7875e-165	1.3313e-163	fliF
STY2178	30.0339973874224	317.932360762082	-3.4041	2.0922e-67	3.1025e-66	fliG
STY2179	16.5021963667156	169.793066179966	-3.363	1.6281e-36	1.5607e-35	fliH
STY2180	19.8026356400587	257.782995212499	-3.7024	4.1596e-58	5.6395e-57	fliI
STY2181	2.80537338234166	52.4731608032554	-4.2253	5.671e-14	3.1721e-13	fliJ
STY2182	33.6644805880999	280.23875835101	-3.0574	5.4882e-55	6.9447e-54	fliK
STY2183	21.6178772403975	260.532680494766	-3.5912	1.3426e-57	1.8031e-56	fliL
STY2184	27.5586679324151	367.082985182599	-3.7355	2.0864e-82	3.7596e-81	fliM
STY2185	4.12554909167891	71.3772471188387	-4.1128	3.0588e-18	1.9793e-17	fliN
STY2186	1.15515374567009	45.140666717211	-5.2883	6.0562e-13	3.1872e-12	fliO
STY2187	8.58114211069213	110.445692171044	-3.686	8.3103e-26	6.4646e-25	fliP
STY2189	8.74616407435928	47.8903519994776	-2.453	5.6219e-09	2.4142e-08	fliR
STY2193	17.3273061850514	41.016138793811	-1.2431	0.00033497	0.00091525	STY2193
STY2241	68.8141588492042	25.3200186408721	1.4424	5.7226e-05	0.00017296	pocR
STY2269	7.26096640135488	27.9551337030444	-1.9449	8.805e-05	0.00026059	phsC
STY2270	1.81524160033872	12.7172944304833	-2.8086	0.0013463	0.003389	phsB
STY2271	6.43585658301909	67.2527191954387	-3.3854	1.6938e-15	1.0005e-14	phsA
STY2277	383.511043562471	52.0148799228776	2.8823	3.2453e-56	4.258e-55	yeeF
STY2298	685.996302964369	271.760562064021	1.3359	1.9588e-32	1.7003e-31	rfbE
STY2299	248.193033355403	108.039717549061	1.1999	1.1337e-10	5.3441e-10	rfbS
STY2300	1155.31876763376	462.978259401649	1.3193	2.8139e-52	3.3521e-51	rfbH
STY2301	441.928818700644	193.738242179705	1.1897	1.4106e-17	8.9249e-17	rfbG
STY2302	336.314761953664	120.871582199639	1.4763	1.0789e-19	7.3138e-19	rfbF
STY2303	306.775830457244	106.550304687833	1.5257	4.4908e-19	2.9665e-18	rfbI
STY2304	142.74399857209	45.7135178176832	1.6427	9.1019e-11	4.3335e-10	rfbC
STY2305	294.399183182207	109.758270850477	1.4234	1.9324e-16	1.1934e-15	rfbA
STY2306	221.954541132325	101.852925663961	1.1238	1.0616e-08	4.4514e-08	rfbD
STY2369	16.9972622577171	42.7346920952277	-1.3301	0.00012933	0.00037612	STY2369
STY2389	70.6294004495429	28.1842741432332	1.3254	0.00015893	0.00045661	yehU
STY2392	25.9084482957435	99.1032403816941	-1.9355	1.8022e-13	9.8298e-13	yehW
STY2393	48.8465012454783	175.636147404783	-1.8463	1.5241e-21	1.093e-20	yehX
STY2394	94.5575851812805	353.334558771266	-1.9018	4.3779e-43	4.6336e-42	yehY
STY2395	200.501685855595	662.330442365981	-1.7239	1.291e-70	2.042e-69	yehZ
STY2401	27.2286240050808	62.2116295112831	-1.1921	1.7412e-05	5.6208e-05	yohF
STY2413	19.1425477853901	82.7196989081886	-2.1114	1.5596e-12	8.0736e-12	cdd
STY2436	63.8634999391895	127.8603656254	-1.0015	4.3344e-08	1.7505e-07	yeiE
STY2439	16.5021963667156	43.5366836358888	-1.3996	6.5054e-05	0.00019497	fruA
STY2447	162.051568321147	56.4831185065609	1.5206	9.9884e-11	4.7476e-10	yeiP
STY2449	221.294453277657	79.3971625254498	1.4788	1.6246e-13	8.8779e-13	STY2449
STY2456	74.5899275775546	191.217697337627	-1.3582	2.2424e-16	1.376e-15	yejG
STY2461	1275.78480111079	411.765371019432	1.6315	9.3383e-83	1.7043e-81	rplY
STY2462	54.4572480101616	22.9140440188888	1.2489	0.0017042	0.0042377	STY2462
STY2463	136.803207880073	42.1618409947554	1.6981	6.987e-11	3.3546e-10	yejK
STY2472	69.3092247402056	26.9240017221944	1.3642	0.00012244	0.00035681	narP
STY2487	29.3739095327538	2.40597462198333	3.6098	1.015e-06	3.6535e-06	napF
STY2493	25358.4300908409	9553.32323235513	1.4084	0	0	ompC
STY2500	17.1622842213843	39.2975854923943	-1.1952	0.00062593	0.0016562	STY2500
STY2512	1712.76296090141	836.018896029159	1.0347	1.6901e-48	1.9095e-47	glpT
STY2513	303.145347256566	141.379651596544	1.1004	5.8309e-11	2.8043e-10	glpA
STY2521	16.0071304757142	38.1518832914499	-1.253	0.00050641	0.0013525	STY2521
STY2526	45.8761058994694	102.08206610415	-1.1539	7.2665e-08	2.9016e-07	ais
STY2527	63.5334560118552	185.718326773094	-1.5475	1.4112e-18	9.1734e-18	STY2527
STY2528	46.0411278631366	93.1455889367831	-1.0166	2.3357e-06	8.1296e-06	pmrF
STY2541	42.5756666261263	98.8740999415053	-1.2156	4.1005e-08	1.6583e-07	menF
STY2542	661.408030377962	1912.63525425665	-1.5319	2.7318e-173	1.0511e-171	STY2542
STY2545	29.538931496421	507.202364358104	-4.1019	4.3322e-119	9.9471e-118	STY2545
STY2570	17.4923281487186	379.456568952799	-4.4391	1.056e-92	2.1025e-91	STY2570
STY2571	5.11568087368184	173.001032342611	-5.0797	7.2297e-45	7.8266e-44	STY2571
STY2572	9.90131782002937	212.069477394816	-4.4208	1.5287e-52	1.8287e-51	STY2572
STY2573	2.80537338234166	37.922742851261	-3.7568	5.969e-10	2.7279e-09	STY2573
STY2574	2.47532945500734	22.6849035786999	-3.196	6.0658e-06	2.0223e-05	STY2574
STY2579	17.98739403972	43.078402755511	-1.26	0.00020843	0.00058814	STY2579
STY2581	36.7998978977758	135.07828949135	-1.876	3.176e-17	1.9899e-16	hisP
STY2582	18.8125038580558	69.8878342576109	-1.8933	1.0366e-09	4.6919e-09	hisM
STY2583	34.6546123701028	104.488040726133	-1.5922	1.854e-11	9.1166e-11	hisQ
STY2585	100.003309982297	456.447756856265	-2.1904	2.0061e-64	2.8993e-63	argT
STY2592	246.04774782773	112.851666793027	1.1245	1.6703e-09	7.5009e-09	purF
STY2593	137.133251807407	66.9090085351554	1.0353	3.4564e-05	0.00010755	cvpA
STY2617	117.495638131015	38.4955939517332	1.6098	7.4112e-09	3.1541e-08	STY2617
STY2621	33.1694146970984	109.872841070572	-1.7279	4.3201e-13	2.299e-12	STY2621
STY2625	73.929839722886	173.344743002894	-1.2294	2.4874e-13	1.3362e-12	yfdC
STY2639	9.40625192902791	39.985006812961	-2.0878	1.0405e-06	3.7406e-06	STY2639
STY2646	41.0904689531219	116.059632955672	-1.498	9.646e-12	4.8694e-11	STY2646
STY2647	35.6447441521058	81.1157158268664	-1.1863	1.0117e-06	3.6462e-06	STY2647
STY2649	64.5235877938581	182.854071270733	-1.5028	1.0564e-17	6.7138e-17	mntH
STY2666	5834.02148152497	94.4058613578219	5.9495	0	0	cysK
STY2677	196.871202654917	40.9015685737165	2.267	2.1968e-22	1.5997e-21	cysM
STY2678	367.833957014091	4.23909814349443	6.4392	3.826e-83	7.0278e-82	cysA
STY2679	298.029666382884	4.69737902387221	5.9875	3.536e-68	5.3267e-67	cysW
STY2680	224.759914514667	1.26027242103889	7.4785	6.1583e-49	6.9854e-48	cysU
STY2681	1027.75678971905	4.46823858368332	7.8456	8.2199e-211	4.4157e-209	cysP
STY2710	106.934232456317	223.411929184166	-1.063	4.7776e-14	2.6829e-13	talA
STY2711	119.805945622355	519.346807688115	-2.116	2.213e-70	3.462e-69	tktB
STY2738	712.234795187446	42.2764112148499	4.0744	2.745e-140	7.8942e-139	uraA
STY2739	736.98808973752	149.399567003155	2.3025	8.9477e-81	1.5823e-79	upp
STY2749	49.1765451728126	461.71798698061	-3.231	2.198e-93	4.4071e-92	STY2749
STY2751	547.542875447625	174.605015423933	1.6489	3.8044e-37	3.6717e-36	guaA
STY2752	230.700705206684	106.664874907927	1.1129	7.6234e-09	3.2395e-08	guaB
STY2758	15.0169986937112	35.860478889561	-1.2558	0.00073492	0.0019091	ratB
STY2771	1135.84617592104	159.481746371466	2.8323	1.2436e-159	4.2152e-158	ndk
STY2781	370.8043523601	136.567702352577	1.441	1.0216e-20	7.1815e-20	sseB
STY2782	821.14929120777	320.109194943877	1.3591	1.1458e-39	1.1527e-38	pepB
STY2784	60.233016738512	15.1232690524666	1.9938	9.2186e-07	3.3435e-06	fdx
STY2785	265.685361504122	98.0721084008442	1.4378	3.1513e-15	1.8461e-14	hscA
STY2786	123.436428823033	43.8803942961721	1.4921	2.8181e-08	1.1512e-07	hscB
STY2787	267.005537213459	78.1368901044109	1.7728	3.9598e-21	2.8045e-20	yfhF
STY2788	183.504423597878	49.9526159611776	1.8772	2.806e-16	1.7107e-15	nifU
STY2789	819.994137462099	199.352182964333	2.0403	8.3682e-76	1.3933e-74	STY2789
STY2790	425.261600370262	138.973676974561	1.6135	3.0269e-28	2.4483e-27	yfhP
STY2792	262.549944194446	57.0559696070332	2.2021	3.2671e-28	2.6277e-27	suhB
STY2805	19.6376136763916	244.263709241355	-3.6367	1.5043e-54	1.8785e-53	cadB
STY2806	46.2061498268038	253.543897069005	-2.4561	4.7391e-41	4.8887e-40	cadA
STY2807	5.94079069201763	30.704818985311	-2.3697	4.5625e-06	1.5427e-05	STY2807
STY2828	205.122300838275	92.8018782764997	1.1443	2.1696e-08	8.9395e-08	lepB
STY2839	345.721013882692	10.3113198085	5.0673	7.6304e-77	1.3009e-75	yfiD
STY2848	7.42598836502203	23.486895119361	-1.6612	0.0010766	0.0027295	STY2848
STY2849	2139.17971501735	1025.86175072565	1.0602	4.2349e-63	6.0589e-62	clpB
STY2860	1148.38784515974	167.845372438361	2.7744	1.3312e-157	4.4072e-156	rplS
STY2861	2554.37497560391	405.00572803386	2.657	0	0	trmD
STY2862	1937.68789737975	351.157724589471	2.4641	7.8023e-229	4.8291e-227	rimM
STY2863	1162.90977796245	236.702074715122	2.2966	6.2677e-126	1.5384e-124	rpsP
STY2868	1092.77544340391	394.350697565077	1.4704	7.725e-60	1.0677e-58	grpE
STY2909	142.413954644756	863.63031907192	-2.6003	3.1719e-143	9.3102e-142	STY2909
STY2910	73.2697518682174	469.852472607315	-2.6809	4.3741e-81	7.7834e-80	ygaF
STY2911	125.416692387039	979.346241367308	-2.9651	1.0966e-182	4.46e-181	gabD
STY2912	121.456165259027	991.146974037036	-3.0287	3.3818e-188	1.4589e-186	gabT
STY2913	35.4797221884386	240.02461109786	-2.7581	2.1267e-43	2.2593e-42	gabP
STY2914	7.75603229235634	36.3187597699388	-2.2273	1.4086e-06	4.9818e-06	ygaE
STY2915	193.735785345241	484.059179899026	-1.3211	1.1569e-37	1.128e-36	ygaU
STY2916	24.4232506227391	70.4606853580831	-1.5286	7.6178e-08	3.0292e-07	STY2916
STY2923	481.204046053428	215.162873337366	1.1612	3.3511e-18	2.1586e-17	STY2923
STY2925	508.267648094841	1476.12271569682	-1.5382	7.5776e-135	2.0547e-133	STY2925
STY2947	1161.58960225311	2584.13131423019	-1.1536	7.8728e-162	2.7006e-160	csrA
STY2953	5.77576872835047	24.9763079805888	-2.1125	0.00010217	0.0003005	srlA
STY2954	4.12554909167891	16.9563925739777	-2.0392	0.0016993	0.0042292	srlE
STY2956	9.40625192902791	62.440769951472	-2.7308	2.3418e-12	1.2035e-11	gutD
STY2983	4.29057105534606	18.1020947749222	-2.0769	0.0010513	0.0026702	sitA
STY2986	4.78563694634753	18.5603756552999	-1.9554	0.0013494	0.0033938	sitD
STY2987	19.3075697490573	781.598041484298	-5.3392	2.2716e-197	1.1151e-195	sprB
STY2988	66.8338952851983	1251.22137365142	-4.2266	5.719e-295	5.8153e-293	sprA
STY2989	66.9989172488654	405.578579134332	-2.5978	3.3169e-68	5.0232e-67	STY2989
STY2990	95.052651072282	470.081613047504	-2.3061	5.6957e-70	8.8614e-69	orgAb
STY2991	5.61074676468331	210.236353873305	-5.2277	2.2936e-54	2.8269e-53	orgAa
STY2992	26.0734702594107	1243.20145824481	-5.5753	0	0	prgK
STY2993	1.81524160033872	115.143071194916	-5.9871	1.479e-30	1.2385e-29	prgJ
STY2994	1.98026356400587	127.631225185211	-6.0101	1.1354e-33	1.0165e-32	prgI
STY2995	16.5021963667156	1446.90730957273	-6.4542	0	0	prgH
STY2996	131.852548970058	1479.21611163937	-3.4878	0	0	STY2996
STY2999	8.41612014702497	535.95948960181	-5.9928	1.1834e-135	3.2397e-134	iagA
STY3000	4.29057105534606	175.979858065066	-5.3581	6.5704e-46	7.1674e-45	iagB
STY3001	5.77576872835047	41.3598494540943	-2.8401	6.2112e-09	2.6633e-08	stpA
STY3005	15.0169986937112	234.86895119361	-3.9672	3.221e-55	4.1124e-54	sipA
STY3006	4.45559301901322	141.494221816638	-4.989	6.8237e-37	6.5635e-36	sipD
STY3007	31.0241291694254	919.998867358386	-4.8902	1.0909e-228	6.6081e-227	sipC
STY3008	28.2187557870837	1044.42212638095	-5.2099	2.397e-262	1.796e-260	sipB
STY3009	7.59101032868919	296.851440264705	-5.2893	4.1597e-76	7.0078e-75	STY3009
STY3010	3.63048320067744	123.506697261811	-5.0883	1.5634e-32	1.3654e-31	spaS
STY3011	1.98026356400587	77.5640390039387	-5.2916	3.8261e-21	2.7233e-20	spaR
STY3013	2.97039534600881	150.888979864383	-5.6667	1.1278e-39	1.1386e-38	spaP
STY3014	2.97039534600881	304.183934350749	-6.6781	8.0234e-76	1.3437e-74	spaO
STY3015	6.43585658301909	516.253411745565	-6.3258	1.9766e-129	4.9802e-128	spaN
STY3016	0	86.9587970516831	-7.0415	2.0042e-22	1.4632e-21	spaM
STY3017	9.07620800169359	574.455083553543	-5.984	2.7896e-145	8.3605e-144	spaI
STY3018	3.63048320067744	203.476710887733	-5.8086	7.9093e-53	9.5824e-52	spak
STY3019	11.5515374567009	861.682625330314	-6.221	1.7408e-215	9.7183e-214	invA
STY3020	6.76590051035341	468.93591084656	-6.115	1.4175e-118	3.2286e-117	invE
STY3021	14.5219328027098	1031.24655107009	-6.15	4.6546e-258	3.398e-256	invG
STY3022	5.44572480101616	813.677703110742	-7.2232	1.3543e-192	6.1204e-191	invF
STY3023	19.8026356400587	362.958457259199	-4.196	1.0824e-86	2.0275e-85	invH
STY3058	239.941935172045	3.32253638273888	6.1743	3.6395e-55	4.6259e-54	cysC
STY3059	1091.12522376724	10.5404602486889	6.6937	1.1221e-240	7.4294e-239	cysN
STY3060	1455.98878543532	5.27023012434443	8.1099	8.56349999999999e-291	7.61909999999999e-289	cysD
STY3073	19.4725917127244	174.261304763649	-3.1617	8.9441e-36	8.3492e-35	sopD
STY3074	481.369068017095	2.63511506217221	7.5131	1.9237e-102	4.1493e-101	cysH
STY3075	955.807213560169	12.3735837702	6.2714	1.0395e-213	5.6915e-212	cysI
STY3076	858.27923303288	7.44706430613887	6.8486	1.6828e-188	7.4861e-187	cysJ
STY3077	85.1513332522526	20.2789289567166	2.07	1.9765e-09	8.8067e-09	STY3077
STY3081	3126.17607971061	1432.24232140065	1.1261	7.3894e-103	1.606e-101	eno
STY3082	1312.41967704489	597.254557352337	1.1358	6.4632e-45	7.0235e-44	pyrG
STY3097	20.7927674220617	51.327458602311	-1.3036	3.4724e-05	0.00010793	STY3097
STY3109	1475.62639911171	458.395450597871	1.6867	9.9484e-101	2.1138e-99	sdaC
STY3110	795.240842912026	255.606161030705	1.6375	1.423e-52	1.7095e-51	sdaB
STY3168	119.475901695021	14.6649881720888	3.0263	1.3456e-19	9.0358e-19	STY3168
STY3169	97.0329146362879	5.95765144491109	4.0257	1.8985e-20	1.3183e-19	STY3169
STY3176	42.0806007351248	112.622526352839	-1.4203	8.8917e-11	4.2405e-10	stdB
STY3236	1128.25516559235	451.40666717211	1.3216	2.9712e-51	3.4669e-50	tktA
STY3241	47.0312596451395	17.1855330141666	1.4524	0.00081681	0.0021065	STY3241
STY3243	491.270385837124	175.750717624877	1.483	3.1006e-28	2.5008e-27	metK
STY3259	349.846562974371	170.595057720627	1.0361	3.5856e-11	1.7391e-10	ansB
STY3309	130.697395224388	977.627688065892	-2.9031	4.4586e-179	1.7631e-177	STY3309
STY3325	27.8887118597494	109.070849529911	-1.9675	6.2899e-15	3.6251e-14	STY3325
STY3326a	35.6447441521058	191.905118658194	-2.4286	3.8105e-31	3.2192e-30	STY3326a
STY3328	42.245622698792	265.000919078449	-2.6491	5.118e-46	5.6045e-45	STY3328
STY3330	433.017632662618	1386.87251424325	-1.6793	2.8911e-141	8.3993e-140	STY3330
STY3373	111.38982547533	284.706996934694	-1.3539	1.5945e-23	1.1947e-22	ribB
STY3385	43.4007764444621	12.3735837702	1.8105	0.00011002	0.00032228	folB
STY3391	35.8097661157729	86.156805511022	-1.2666	1.4172e-07	5.5197e-07	mug
STY3394	42.0806007351248	1137.68228553783	-4.7568	2.6316e-280	2.2037e-278	cheM
STY3395	13.2017570933725	232.80668723191	-4.1403	6.3545e-56	8.2611e-55	aer
STY3396	124.096516677702	258.58498675316	-1.0592	5.9666e-16	3.5915e-15	STY3396
STY3397	45.0509960811337	98.7595297214108	-1.1324	1.6992e-07	6.5999e-07	STY3397
STY3405	199.181510146258	510.639470960937	-1.3582	4.9107e-41	5.0474e-40	STY3405
STY3409	155.780733701795	437.543670540682	-1.4899	1.1194e-39	1.1342e-38	STY3409
STY3410	181.02909414287	476.726685812982	-1.3969	8.6496e-40	8.8267e-39	STY3410
STY3411	45.381040008468	140.119379175505	-1.6265	3.2042e-15	1.8733e-14	STY3411
STY3413	83.1710696882467	190.759416457249	-1.1976	4.4958e-14	2.5296e-13	STY3413
STY3428	81.6858720152424	25.2054484207777	1.6964	4.7889e-07	1.7846e-06	tdcA
STY3430	25.9084482957435	61.7533486309054	-1.2531	9.6795e-06	3.175e-05	garR
STY3431	61.223148520515	21.0809204973777	1.5381	5.9565e-05	0.00017965	garL
STY3451	18.4824599307215	54.7645652051443	-1.5671	1.4754e-06	5.2054e-06	STY3451
STY3452	208.587762075285	603.212208797248	-1.532	6.3951e-56	8.2762e-55	STY3452
STY3459	32.8393707697641	102.311206544339	-1.6395	1.2967e-11	6.4654e-11	STY3459
STY3463	2327.3047535979	1073.86667294522	1.1158	1.1347e-75	1.8783e-74	pnp
STY3464	1593.7821250974	424.940946330293	1.9071	1.1393e-131	2.9223e-130	rpsO
STY3467	1020.33080135403	483.37175857846	1.0778	5.6216e-32	4.8065e-31	infB
STY3468	655.797283613279	314.26611371906	1.0613	1.5692e-20	1.0924e-19	nusA
STY3500	364.698539704415	168.761934199116	1.1117	4.0054e-13	2.1355e-12	STY3500
STY3504	129.212197551383	35.9750491096555	1.8447	1.2681e-11	6.334e-11	STY3504
STY3513	109.904627802326	4.81194924396665	4.5135	1.7598e-24	1.3361e-23	codB
STY3514	219.809255604652	28.9862656838944	2.9228	1.8648e-33	1.654e-32	codA
STY3516	50.9917867731513	117.5490458169	-1.2049	2.725e-09	1.201e-08	STY3516
STY3524	868.345572816576	219.860252361238	1.9817	7.7777e-77	1.3181e-75	rpsI
STY3525	2494.47200279273	622.34543555302	2.0029	1.127e-220	6.4174e-219	rplM
STY3544	138.783471444078	281.155320111766	-1.0185	2.1196e-16	1.3034e-15	STY3544
STY3564	391.10205389116	80.8865753866775	2.2736	5.4461e-43	5.7429e-42	yhdG
STY3565	82.0159159425767	10.8841709089722	2.9137	1.9887e-13	1.0785e-12	fis
STY3578	1743.62206810717	3540.6780817987	-1.0219	4.1585e-188	1.7671e-186	fadA
STY3591	365.02858363175	1531.68927244262	-2.069	7.5992e-199	3.8635e-197	udp
STY3592	172.282930068511	400.537489450177	-1.2172	2.1114e-28	1.7176e-27	ysgA
STY3603	47.6913474998082	109.872841070572	-1.204	9.0814e-09	3.8476e-08	yigI
STY3604	41.2554909167891	88.4482099129108	-1.1002	1.2088e-06	4.3129e-06	STY3604
STY3648	122.44629704103	53.8480034443887	1.1852	7.6307e-06	2.538e-05	ilvC
STY3707	756.790725377579	149.055856342872	2.344	6.9632e-85	1.2873e-83	yifE
STY3733	2294.46538282814	819.979065215936	1.4845	1.0826e-125	2.6343e-124	rplL
STY3734	3581.96674335929	1087.27138869627	1.72	1.0298e-249	7.1513e-248	rplJ
STY3735	2182.74551342548	353.907409871738	2.6247	9.81509999999999e-279	7.9842e-277	rplA
STY3736	1514.40656057349	236.93121515531	2.6762	1.3641e-198	6.8135e-197	rplK
STY3739	104.788946928644	44.6823858368332	1.2297	1.7956e-05	5.7767e-05	tufB
STY3740	142.909020535757	70.8043960183665	1.0132	3.5524e-05	0.00011006	coaA
STY3744	351.66180457471	157.419482409766	1.1596	1.1209e-13	6.1609e-13	btuB
STY3755	153.470426210455	75.9600559226164	1.0146	1.7766e-05	5.7262e-05	yijP
STY3758	40.100337171119	11.2278815692555	1.8365	0.00017022	0.00048512	talC
STY3774	762.236450178595	249.419369145605	1.6117	3.4657e-49	3.9627e-48	rpmE
STY3778	260.734702594107	86.9587970516831	1.5842	1.9541e-17	1.2336e-16	hslV
STY3779	1083.69923540222	349.782881948338	1.6314	1.4431e-70	2.2699e-69	hslU
STY3783	199.841598000926	41.8181303344721	2.2567	1.4501e-22	1.0613e-21	glpF
STY3784	301.000061728893	104.717181166322	1.5233	1.0675e-18	7.0029e-18	glpK
STY3796	54.1272040828273	12.8318646505777	2.0766	1.6304e-06	5.738e-06	STY3796
STY3808	1187.00298465785	3.8953874832111	8.2513	2.9061e-234	1.8387e-232	sbp
STY3811	9.73629585636222	159.82545703175	-4.037	1.7804e-38	1.7662e-37	cpxP
STY3816	638.469977428228	1986.07476533719	-1.6372	2.5451e-195	1.2077e-193	sodA
STY3871	1032.0473607744	377.967156091571	1.4492	3.189e-55	4.0899e-54	typA
STY3897	130.532373260721	8.70733672717775	3.906	2.0753e-26	1.6322e-25	rbsD
STY3907	1255.98216547073	449.688113870693	1.4818	2.0529e-69	3.1766e-68	atpB
STY3908	1382.88405553077	289.977227059038	2.2537	1.3074e-145	3.9598e-144	atpE
STY3909	1640.64836277887	391.715582502904	2.0664	1.4176e-152	4.4844e-151	atpF
STY3910	963.398223888858	252.971045968533	1.9292	1.0018e-81	1.7939e-80	atpH
STY3911	3928.67788902399	997.792046802514	1.9772	0	0	atpA
STY3912	1345.25904781466	377.394304991099	1.8337	5.9476e-105	1.3229e-103	atpG
STY3913	1986.03933273423	619.25203961047	1.6813	3.1187e-134	8.2983e-133	atpD
STY3914	523.614690715887	174.261304763649	1.5873	1.6917e-33	1.5052e-32	atpC
STY3926	96.5378487452864	46.5155093583443	1.0534	0.00040595	0.0010976	pstS
STY3932	75.4150373958904	32.8816531671055	1.1976	0.00038894	0.0010536	yieG
STY3939A	613.881704841821	148.253864802211	2.0499	1.3617e-57	1.8202e-56	rpmH
STY3968	103.30374925564	211.840336954627	-1.0361	5.4405e-13	2.8738e-12	STY3968
STY3969	629.228747462867	75.3872048221442	3.0612	4.051e-97	8.3577e-96	hslT
STY3970	241.922198736051	24.9763079805888	3.2759	4.5108e-41	4.6701e-40	hslS
STY3971	61.5531924478493	26.1220101815333	1.2366	0.0009516	0.0024299	yidE
STY3981	98.6831342729594	36.5479002101277	1.433	1.6603e-06	5.8359e-06	emrD
STY3997	175.748391305521	60.7222166500554	1.5332	1.175e-11	5.8999e-11	STY3997
STY4009	34.1595464791013	114.913930754727	-1.7502	8.1756e-14	4.5198e-13	STY4009
STY4010	44.390908226465	103.571478965377	-1.2223	1.7412e-08	7.216e-08	STY4010
STY4027	7.26096640135488	23.7160355595499	-1.7076	0.00083239	0.0021408	marT
STY4047	281.692491979836	139.775668515222	1.011	6.9314e-09	2.9632e-08	gltS
STY4056	90.7620800169359	22.1120524782277	2.0373	9.2482e-10	4.1995e-09	STY4056
STY4061	578.401982653383	52.7023012434443	3.4561	1.5835e-100	3.3396e-99	pyrE
STY4066	1593.45208117006	562.425210443626	1.5024	1.1505e-89	2.2132e-88	rpmB
STY4068	74.2598836502203	20.2789289567166	1.8726	2.0526e-07	7.9296e-07	mutM
STY4079	24.4232506227391	55.3374163056165	-1.18	5.7208e-05	0.00017296	waaY
STY4102	7.75603229235634	208.976081452266	-4.7519	4.8666e-53	5.9212e-52	lctD
STY4103	3.79550516434459	59.1182335687332	-3.9612	4.1839e-15	2.4261e-14	lctR
STY4104	13.5318010207068	241.628594179183	-4.1584	4.3126e-58	5.8193e-57	lctP
STY4112	195.716048909247	519.575948128304	-1.4086	1.1716e-43	1.2493e-42	STY4112
STY4113	33.9945245154342	74.814353721672	-1.138	4.9514e-06	1.6683e-05	selA
STY4115	52.3119624824885	231.088133930494	-2.1432	9.9602e-33	8.7255e-32	STY4115
STY4153	736.493023846518	1553.45761426057	-1.0767	1.6745e-89	3.1998e-88	cspA
STY4168	617.182144115164	1631.36536392479	-1.4023	1.902e-132	4.9228e-131	dppA
STY4169	51.8168965914871	249.075658485321	-2.2651	3.1917e-37	3.0909e-36	dppB
STY4170	22.6080090224004	124.881539902944	-2.4657	3.8962e-21	2.7663e-20	dppC
STY4171	35.3147002247714	160.627448572411	-2.1854	1.014e-23	7.6374e-23	dppD
STY4172	28.7138216780852	156.7320610892	-2.4485	6.0921e-26	4.752e-25	dppF
STY4176	96.3728267816193	222.49536742341	-1.2071	2.5628e-16	1.5692e-15	yhjU
STY4180	78.0553888145649	167.730802218266	-1.1036	2.1065e-11	1.0287e-10	yhjQ
STY4184	108.584452092989	289.748086618849	-1.416	3.0082e-25	2.3211e-24	yhjL
STY4192	19.4725917127244	291.352069700171	-3.9032	1.8127e-67	2.7021e-66	yhjH
STY4193	173.108039886847	541.344289946248	-1.6449	6.8168e-55	8.5877e-54	STY4193
STY4195	112.544979221001	256.064441911083	-1.186	3.7489e-18	2.4094e-17	yhjD
STY4197	16.3371744030485	40.6724281335277	-1.3159	0.00020888	0.00058881	yhjB
STY4214	314.696884713267	124.881539902944	1.3334	1.0845e-15	6.4731e-15	pitA
STY4224	112.544979221001	332.482778714077	-1.5628	2.3318e-32	2.0179e-31	STY4224
STY4225	48.5164573181439	157.304912189672	-1.697	9.9893e-18	6.3626e-17	STY4225
STY4234	27.0636020414136	575.486215534393	-4.4104	3.0893e-139	8.7086e-138	STY4234
STY4244	9.73629585636222	30.9339594254999	-1.6677	0.00016885	0.00048267	livJ
STY4255	34.81963433377	122.131854620677	-1.8105	3.9276e-15	2.2821e-14	ugpA
STY4256	29.3739095327538	98.301248841033	-1.7427	5.6358e-12	2.8704e-11	ugpE
STY4257	24.4232506227391	94.6350017980108	-1.9541	4.6575e-13	2.4694e-12	ugpC
STY4258	15.6770865483798	66.6798680949665	-2.0886	2.8225e-10	1.3088e-09	ugpQ
STY4273	185.154643234549	403.058034292254	-1.1223	8.4192e-26	6.5315e-25	glgX
STY4274	119.145857767687	260.64725071486	-1.1294	2.2298e-17	1.4046e-16	glgC
STY4275	133.832812534064	336.721876857571	-1.3311	5.8692e-27	4.6289e-26	glgA
STY4284	55.942445683166	15.1232690524666	1.8872	5.7407e-06	1.9251e-05	gntT
STY4285	409.254469894548	107.123155788305	1.9337	7.3728e-36	6.9278e-35	STY4285
STY4298	107.92436423832	45.3698071573999	1.2502	9.8104e-06	3.2105e-05	STY4298
STY4302	50.4967208821498	109.758270850477	-1.1201	4.4293e-08	1.7862e-07	yrfE
STY4303	154.295536028791	58.5453824682609	1.3981	4.629e-09	2.0121e-08	mrcA
STY4324	129.707263442385	309.683304915282	-1.2555	3.3715e-23	2.4868e-22	ppiA
STY4326	35.3147002247714	94.5204315779164	-1.4204	2.8341e-09	1.2472e-08	fic
STY4344	64.6886097575253	28.1842741432332	1.1986	0.001008	0.0025647	slyX
STY4350	1576.61984087601	328.014540130393	2.265	7.0529e-167	2.5744e-165	rpsL
STY4351	947.886159304146	181.479228629599	2.3849	2.8534e-108	6.3969e-107	rpsG
STY4352	6159.60981584027	1051.18176936652	2.5508	0	0	fusA
STY4357	1619.69057339314	129.349778486627	3.6464	4.073e-291	3.7407e-289	rpsJ
STY4358	1700.22129166271	115.143071194916	3.8842	0	0	rplC
STY4359	1006.63397836965	64.2738934729831	3.9692	6.4275e-194	3e-192	rplD
STY4360	167.662315085831	9.05104738746108	4.2113	4.0193e-35	3.6914e-34	rplW
STY4361	1533.21906443155	95.2078528984831	4.0093	2.2364e-296	2.3582e-294	rplB
STY4362	175.583369341854	11.6861624496333	3.9093	5.7321e-35	5.2308e-34	rpsS
STY4363	313.046665076595	20.7372098370944	3.9161	4.8059e-61	6.7737e-60	rplV
STY4364	1258.78753885307	108.497998429439	3.5363	6.9188e-221	4.0201e-219	rpsC
STY4365	309.416181875918	35.4021980091832	3.1276	9.3665e-50	1.0753e-48	rplP
STY4367	63.0383901208537	16.4981116936	1.9339	9.2852e-07	3.3634e-06	rpsQ
STY4368	3145.813693387	808.636613426586	1.9599	5.7943e-269	4.4586e-267	rplN
STY4369	640.285219028566	148.368435022305	2.1095	1.7651e-62	2.5127e-61	rplX
STY4370	1542.46029439691	333.513910694927	2.2094	8.0042e-158	2.6811e-156	rplE
STY4371	803.821985022718	184.228913911866	2.1254	8.5172e-79	1.4877e-77	rpsN
STY4372	1139.47665912171	208.059519691511	2.4533	1.3141e-134	3.5296e-133	rpsH
STY4373	1469.85063038336	279.780477470632	2.3933	1.3387e-167	4.95e-166	rplF
STY4374	371.629462178436	64.3884636930776	2.529	7.2278e-47	8.0072e-46	rplR
STY4375	1208.62086189825	200.039604284899	2.595	4.5167e-153	1.4449e-151	rpsE
STY4377	1326.77658788394	228.338448648227	2.5387	2.4171e-163	8.3924e-162	rplO
STY4378	3296.64376817878	652.706543878048	2.3365	0	0	prlA
STY4379	83.8311575429154	19.8206480763388	2.0805	2.3015e-09	1.0191e-08	rpmJ
STY4380	813.063214988079	284.936137374882	1.5127	3.6499e-47	4.0593e-46	rpsM
STY4381	312.551599185594	118.809318237939	1.3954	8.3183e-17	5.1823e-16	rpsK
STY4382	1408.46245989918	336.721876857571	2.0645	4.4451e-131	1.13e-129	rpsD
STY4383	3128.98145309295	704.263142920548	2.1515	1.4548e-306	2.071e-304	rpoA
STY4384	1389.48493407746	298.226282905838	2.2201	2.6024e-143	7.718e-142	rplQ
STY4395	20.2977015310602	41.1307090139054	-1.0189	0.0016744	0.0041707	yrdC
STY4430	96.3728267816193	203.018430007355	-1.0749	4.4895e-13	2.3847e-12	ubiA
STY4436	517.178834132868	1322.25491010998	-1.3543	5.0603e-103	1.1082e-101	STY4436
STY4441	90.1019921622673	222.266226983222	-1.3027	7.2179e-18	4.6077e-17	qor
STY4445	836.166289901481	362.958457259199	1.204	1.5755e-32	1.3718e-31	aphA
STY4467	48.5164573181439	106.779445128022	-1.1381	4.8641e-08	1.956e-07	STY4467
STY4471	135.318010207068	312.547560417644	-1.2077	2.644e-22	1.9204e-21	STY4471
STY4472	23.4331188407362	69.2004129370442	-1.5622	6.6094e-08	2.6504e-07	STY4472
STY4473	633.354296554546	1845.84081594159	-1.5432	7.7247e-169	2.9324e-167	acs
STY4483	76.7352131052277	24.7471675403999	1.6326	2.2737e-06	7.9234e-06	yjcO
STY4487	25.4133824047421	89.5939121138553	-1.8178	1.5204e-11	7.5152e-11	phnB
STY4489	225.420002369335	742.529596432092	-1.7198	1.0172e-78	1.7659e-77	proP
STY4511	8.41612014702497	53.0460119037276	-2.656	1.7816e-10	8.3155e-10	STY4511
STY4514	0	118.694748017844	-6.9054	2.8605e-30	2.3883e-29	STY4514
STY4515	16.0071304757142	761.204542307487	-5.5715	1.1577e-192	5.3161e-191	STY4515
STY4609	8.41612014702497	675.391447456748	-6.3264	1.0522e-168	3.9418e-167	sopE
STY4687	213.043355094299	36.2041895498443	2.5569	5.8933e-28	4.7132e-27	STY4687
STY4689	2521.53560483415	445.105305066915	2.5021	4.4698e-303	5.7845e-301	groES
STY4690	11178.2577748858	2224.38082313363	2.3292	0	0	groEL
STY4694	935.509512029109	337.294727958043	1.4717	1.47e-51	1.7294e-50	efp
STY4697	25.2483604410749	95.8952742190497	-1.9253	5.1919e-13	2.7476e-12	ecnR
STY4699	82.0159159425767	173.803023883272	-1.0835	1.643e-11	8.1071e-11	blc
STY4713	47.1962816088067	98.5303892812219	-1.0619	5.6681e-07	2.0877e-06	yjeF
STY4747	563.384983959671	84.7819628698886	2.7323	6.2914e-77	1.0791e-75	rpsF
STY4748	89.9369701986002	10.8841709089722	3.0467	3.1225e-15	1.833e-14	priB
STY4750	606.950782367801	82.6051286880942	2.8773	1.0028e-87	1.9035e-86	rplI
STY4754	218.324057931648	691.889559150348	-1.6641	1.2325e-70	1.9604e-69	cycA
STY4758	22.1129431313989	48.0049222195721	-1.1183	0.00029982	0.00082397	ytfF
STY4762	46.7012157178052	93.4892995970664	-1.0013	2.8345e-06	9.7937e-06	cysQ
STY4773	1606.15877237243	635.635581083976	1.3373	9.2568e-74	1.4975e-72	ppa
STY4793	570.645950361026	155.013507787783	1.8802	2.6253e-47	2.9312e-46	treC
STY4794	990.791869857606	150.430698984005	2.7195	4.1556e-133	1.0855e-131	treB
STY4796	58.4177751381733	21.3100609375666	1.4549	0.0001871	0.00053058	mgtA
STY4797	70.9594443768772	23.486895119361	1.5951	8.2664e-06	2.7303e-05	STY4797
STY4798	2875.5077169002	792.940493273648	1.8585	6.7605e-227	4.01e-225	yjgF
STY4799	545.727633847286	9.73846870802775	5.8083	3.3789e-123	8.0842e-122	pyrI
STY4800	1065.7118413625	20.9663502772833	5.6676	3.1682e-238	2.05e-236	pyrB
STY4819	65.1836756485267	152.034682065327	-1.2218	8.6881e-12	4.4014e-11	STY4819
STY4820	264.03514186745	565.174895725893	-1.098	1.5719e-34	1.4208e-33	STY4820
STY4821	103.633793182974	30.0173976647444	1.7876	3.2946e-09	1.4453e-08	STY4821
STY4872	63.368434048188	183.656062811394	-1.5352	3.223e-18	2.0808e-17	STY4872
STY4876	276.576811106154	654.31052695937	-1.2423	1.6032e-46	1.7624e-45	STY4876
STY4892	44.0608642991307	324.348293087371	-2.88	2.8636e-60	3.9965e-59	tsr
STY4894	363.048320067744	177.927551806672	1.0289	2.1471e-11	1.0467e-10	mdoB
STY4910	139.608581262414	69.5441235973276	1.0054	5.0278e-05	0.00015293	prfC
STY4911	2008.81236372029	4038.71482854925	-1.0076	2.6335e-210	1.3885e-208	osmY
STY4912	22.2779650950661	55.6811269658998	-1.3216	1.356e-05	4.4072e-05	STY4912
STY4914	29.0438656054195	81.9177073675275	-1.4959	1.0799e-08	4.5147e-08	STY4914
STY4915	11.3865154930338	28.9862656838944	-1.348	0.001472	0.0036957	STY4915
STY4918	114.525242785006	298.79913400631	-1.3835	2.8922e-25	2.2376e-24	deoC
STY4919	81.8508939789095	260.303540054577	-1.6691	9.4623e-28	7.5252e-27	deoA
STY4921	115.020308676008	254.002177949383	-1.143	3.1801e-17	1.9899e-16	deoD
STY4934	86.3064869979227	35.9750491096555	1.2625	6.6003e-05	0.00019739	creA
STYt012	120.631055440691	52.1294501429721	1.2104	5.8181e-06	1.9465e-05	STYt012
sRNA00041	0	68.9712724968553	-7.1079	4.9111e-18	3.1492e-17	-//-
sRNA00046	284.992931253179	132.099463768894	1.1093	1.5564e-10	7.2884e-10	-//-
sRNA00059	0	9.50932826783886	-5.8486	0.00094581	0.0024195	-//-
